# Supplementary material for: Landmark Regression with Attention U-Net for Assessing Breast Positioning Quality in MLO Mammography View
Source: Diagnostics (Basel). 2026 Jul 20;16(14):2262. doi: 10.3390/diagnostics16142262 (PMC13409498; doi:10.3390/diagnostics16142262)
Supplement: Supplementary file 1 [file diagnostics-16-02262-s001.zip]

Archive with 1 entries (1 files):
- diagnostics-4389017-supplementary.pdf
